# Supplementary material for: MIP-Modified Porous Silicon Optical Sensor for Interleukin-6 Label-Free Quantification
Source: Biosensors (Basel). 2025 May 17;15(5):320. doi: 10.3390/bios15050320 (PMC12109668; doi:10.3390/bios15050320)
Supplement: Supplementary file 1 [file biosensors-15-00320-s001.zip]

Archive with 1 entries (1 files):
- biosensors-3589870-supplementary.pdf
